# Supplementary material for: Attomole-per Cell Atomic Mass Spectrometry Measurement of Platinum and Gold Drugs in Cultured Lung Cancer Cells
Source: Molecules. 2021 Dec 16;26(24):7627. doi: 10.3390/molecules26247627 (PMC8703441; doi:10.3390/molecules26247627)
Supplement: Supplementary file 1 [file molecules-26-07627-s001.zip]

Archive with 1 entries (1 files):
- molecules-1446089-supplementary.pdf
